# Supplementary material for: The Prognostic Value of the Hedgehog Signaling Pathway in Ovarian Cancer
Source: Int J Mol Sci. 2025 Jun 19;26(12):5888. doi: 10.3390/ijms26125888 (PMC12193027; doi:10.3390/ijms26125888)
Supplement: Supplementary file 1 [file ijms-26-05888-s001.zip]

Archive with 1 entries (1 files):
- ijms-3665899-supplementary.pdf
